# Supplementary material for: The evolution and genetic basis of a functionally critical skull bone, the parasphenoid, among Lake Malawi cichlids
Source: Evol J Linn Soc. 2024 Dec 5;3(1):kzae039. doi: 10.1093/evolinnean/kzae039 (PMC11694647; doi:10.1093/evolinnean/kzae039)
Supplement: kzae039_suppl_Supplementary_Tables [file kzae039_suppl_supplementary_tables.xlsx]

## Sheet: TableS1
PhyloName	CentroidSize	Locality	Depth	PC1	PC2	PC3
Tropheops_black_dorsal-CH	21.29	CH	S	-0.0329802	0.0234162	-0.00465569
Tropheops_black_dorsal-ER	22.8807	ER	S	-0.00556683	-0.00276777	-0.0239534
Tropheops_black_dorsal-MU	21.2885	MU	D	0.0290365	-0.0235794	-0.00471649
Tropheops_black_dorsal-WR	23.7609	WR	S	0.00327047	0.0135971	-0.0279294
Tropheops_broadmouth-OI	21.562	OI	D	0.0102131	0.000218562	0.00421143
Tropheops_chinyamwezi-CW	25.5606	CW	S	-0.00165043	-0.00939767	0.00793758
Tropheops_chinyankwazi-CK	23.3548	CK	S	0.00457379	-0.0135645	-0.000472295
Tropheops_gold_chest-CH	22.6789	CH	S	-0.0125782	0.00194566	0.00535436
Tropheops_gold-ER	21.694	ER	S	-0.000279663	0.00175749	-0.00407033
Tropheops_gracilior-DI	24.6188	DI	D	0.0253412	-0.000548732	0.00356925
Tropheops_gracilior-OP	23.7806	OP	D	0.0323006	0.0106861	-0.00104043
Tropheops_intermediate-ER	27.301	ER	S	-0.0718951	-0.00981077	-0.0212636
Tropheops_intermediate-MZ	24.0786	MZ	D	0.00642143	-0.000514987	-0.00427978
Tropheops_intermediate-OI	24.88	OI	D	0.0155147	0.0125898	0.0171869
Tropheops_intermediate-TW	24.409	TW	D	0.0214159	0.014007	0.00564255
Tropheops_lilac-MU	25.1848	MU	S	0.013457	-0.00870966	0.00913457
Tropheops_lilac-MZ	25.9342	MZ	S	-0.0347144	0.0331266	0.00780712
Tropheops_lilac-OP	22.7756	OP	S	0.0135533	-0.00485355	0.00460282
Tropheops_lilac-TW	24.2774	TW	S	-0.00507943	0.00644947	0.0119763
Tropheops_microstoma-OP	20.4856	OP	D	0.0317257	0.00490241	5.4e-06
Tropheops_orange_chest-ER	29.6621	ER	S	-0.0590589	-0.0294162	0.0135215
Tropheops_orange_chest-MZ	19.8914	MZ	S	-0.00574107	0.00642911	-0.00269786
Tropheops_orange_chest-TW	24.663	TW	S	0.00436982	-0.0033264	0.000366559
Tropheops_red_cheek-TW	22.1257	TW	S	-0.00958392	0.00764133	0.00296827
Tropheops_white_dorsal-NM	20.3631	NM	S	-0.0141673	-0.00876277	-0.00521998
Tropheops_zebra-MU	18.4226	MU	D	0.0578558	-0.0126041	-0.0134308
Tropheops_zimbawe-ZR	29.9085	ZR	S	-0.0157539	-0.00891038	0.0194454

## Sheet: TableS2
Tree	Dataset	R-Squared	F	P
λ = 1.5	Full	0.15	3.92	0.164
λ = 1.5	PC1	0.56	27.6	0.001
λ = 1.5	PC2	0.094	2.28	0.131
λ = 1.5	PC3	0.15	4.01	0.06

## Sheet: TableS3
Tree	Model	LL	AICc	dAICc	AICcWt
λ = 1.5	BM	187.098	-353.294	21.678	1.76925e-05
λ = 1.5	OU1	204.554	-370.537	4.435	0.0981882
λ = 1.5	OUM	211.94 (211.87,212.01)	-374.97 (-375.11,-374.83)	0	0.901794

## Sheet: TableS4
HybridID	PC1	PC2
LFxTRC5001ps	-0.0573385	-0.0118662
LFxTRC5002ps	-0.0550594	0.00531609
LFxTRC5003ps	0.0222653	-0.0169856
LFxTRC5004ps	-0.0488451	0.035031
LFxTRC5005ps	-0.0064049	0.0160303
LFxTRC5006ps	-0.0592558	0.0166785
LFxTRC5007ps	-0.0136751	0.00151942
LFxTRC5008ps	-0.00806344	0.0228128
LFxTRC5009ps	-0.00642183	0.0045748
LFxTRC5010ps	0.0293692	0.00380422
LFxTRC5012ps	0.0236181	0.00167674
LFxTRC5013ps	-0.00176922	0.0212836
LFxTRC5014ps	0.0181465	-0.0156982
LFxTRC5015ps	0.00622773	-0.00798764
LFxTRC5016ps	-0.0205384	-0.00927479
LFxTRC5017ps	-0.0336101	0.000162977
LFxTRC5018ps	-0.0315956	0.00820917
LFxTRC5019ps	-0.0103736	-0.00017053
LFxTRC5021ps	-0.0277292	-0.0378128
LFxTRC5022ps	0.0178919	0.023149
LFxTRC5025ps	-0.00364376	-0.00843403
LFxTRC5030ps	-0.0123291	-0.000505395
LFxTRC5031ps	0.00127185	-0.0214324
LFxTRC5032ps	0.019214	-0.0105353
LFxTRC5033ps	-0.0237363	-0.00138428
LFxTRC5034ps	-0.00121435	0.00803592
LFxTRC5035ps	-0.0198394	0.019871
LFxTRC5036ps	-0.0283533	-0.010537
LFxTRC5037ps	-0.0425572	0.000827614
LFxTRC5038ps	-0.0186557	-0.0032018
LFxTRC5039ps	0.0183235	-0.00201159
LFxTRC5040ps	0.0275666	0.0102014
LFxTRC5041ps	-0.0131592	0.00214959
LFxTRC5042ps	-0.0219042	-0.0217426
LFxTRC5046ps	0.0189629	-0.0189469
LFxTRC5047ps	0.0428034	-0.0153834
LFxTRC5048ps	-0.000787268	0.0137223
LFxTRC5049ps	0.0115928	0.0218545
LFxTRC5050ps	-0.00656838	-0.0041259
LFxTRC5051ps	-0.00206472	-0.0177135
LFxTRC5053ps	-0.0154471	0.00369589
LFxTRC5057ps	-0.0121633	-0.013605
LFxTRC5058ps	-0.0250769	0.00165214
LFxTRC5059ps	0.00894183	0.016135
LFxTRC5061ps	-0.0350232	-0.0282225
LFxTRC5062ps	0.0316135	0.00402984
LFxTRC5064ps	-0.0183927	0.0074204
LFxTRC5065ps	-0.0274987	-0.0170726
LFxTRC5068ps	0.0115921	-0.0178883
LFxTRC5069ps	-0.0139852	-0.00902595
LFxTRC5070ps	-0.0028794	0.0119739
LFxTRC5071ps	0.0226709	0.000659209
LFxTRC5072ps	0.00987879	0.0050141
LFxTRC5073ps	-0.00226017	0.0100529
LFxTRC5074ps	0.0191923	0.000325319
LFxTRC5076ps	0.0397848	-0.00635395
LFxTRC5077ps	-0.0323888	-0.0265296
LFxTRC5078ps	0.0100458	0.00536514
LFxTRC5079ps	-0.00828881	0.0100574
LFxTRC5080ps	-0.0614282	0.00732447
LFxTRC5081ps	0.00238933	-0.00854695
LFxTRC5082ps	-0.01335	0.0289634
LFxTRC5083ps	-0.0100531	0.00766913
LFxTRC5084ps	-0.0172287	-0.00966151
LFxTRC5085ps	0.0118855	0.027753
LFxTRC5086ps	0.00114762	-0.00849385
LFxTRC5087ps	-0.0139982	-0.0145568
LFxTRC5088ps	-0.000936425	0.0102083
LFxTRC5089ps	0.0113738	0.0102893
LFxTRC5090ps	-0.0376054	0.0105531
LFxTRC5091ps	-0.0169061	0.00401276
LFxTRC5092ps	0.00295632	-0.00112102
LFxTRC5093ps	-0.0170154	-0.00796028
LFxTRC5094ps	0.0136407	0.0196452
LFxTRC5095ps	-0.0169227	-0.0127101
LFxTRC5096ps	-0.0250787	0.00344876
LFxTRC5097ps	0.0326705	0.00913202
LFxTRC5098ps	-0.017028	-0.0118153
LFxTRC5099ps	-0.00536614	0.00677149
LFxTRC5100ps	0.00610143	0.0133444
LFxTRC5101ps	0.00868263	-0.00438705
LFxTRC5102ps	0.00628843	0.00196934
LFxTRC5103ps	0.00918063	0.00820685
LFxTRC5104ps	0.00810571	0.0113144
LFxTRC5105ps	-0.0236608	0.00357232
LFxTRC5106ps	-0.00917063	-0.0144408
LFxTRC5107ps	-0.0293995	0.0277828
LFxTRC5108ps	0.014778	0.0164703
LFxTRC5109ps	0.0195778	0.00266114
LFxTRC5110ps	0.00122857	0.00133088
LFxTRC5111ps	-0.0381965	0.00174331
LFxTRC5112ps	-0.0221576	-0.0233068
LFxTRC5113ps	-0.0103855	0.0394726
LFxTRC5114ps	0.00739462	0.00369733
LFxTRC5115ps	-0.0512508	0.000282504
LFxTRC5116ps	0.0298232	0.030978
LFxTRC5117ps	-0.00120007	0.0033969
LFxTRC5118ps	0.00482514	-0.00319335
LFxTRC5119ps	0.00361303	-0.00140255
LFxTRC5120ps	-0.0233642	-0.00380166
LFxTRC5121ps	0.028165	0.0118678
LFxTRC5122ps	-0.00376259	0.0182491
LFxTRC5123ps	0.0244551	0.00750413
LFxTRC5124ps	0.00778539	0.00171703
LFxTRC5125ps	0.0164301	-0.010042
LFxTRC5126ps	-0.0397032	0.00533046
LFxTRC5127ps	-0.0595033	-0.00734636
LFxTRC5128ps	-0.0253677	-0.00495914
LFxTRC5129ps	-0.0348272	0.00445254
LFxTRC5130ps	0.003298	0.0030585
LFxTRC5131ps	0.00239806	0.0138828
LFxTRC5132ps	-0.0443272	0.0183643
LFxTRC5133ps	-0.00406955	-0.0131957
LFxTRC5134ps	0.0048145	-0.01395
LFxTRC5135ps	-0.0277011	-0.00792019
LFxTRC5136ps	0.00182581	0.00465092
LFxTRC5137ps	-0.0218749	-0.00224226
LFxTRC5138ps	0.0123155	0.0220014
LFxTRC5139ps	-0.00215614	-0.0179499
LFxTRC5140ps	-0.0300655	-0.00487465
LFxTRC5141ps	-0.00590356	0.00918143
LFxTRC5142ps	-0.0379817	0.0217524
LFxTRC5143ps	0.0223695	-0.00264917
LFxTRC5144ps	-0.0314539	-0.00995962
LFxTRC5153ps	0.0332217	-0.0118731
LFxTRC5155ps	0.00890066	-0.0182973
LFxTRC5156ps	-0.00935468	0.0192378
LFxTRC5157ps	0.0303074	0.0114563
LFxTRC5158ps	0.0145831	-0.0213832
LFxTRC5159ps	-0.00244071	-0.0361851
LFxTRC5161ps	-0.00288996	-0.00393794
LFxTRC5162ps	-0.0290322	-0.00907533
LFxTRC5164ps	-0.0322918	0.0171152
LFxTRC5165ps	-0.0329975	-0.0147301
LFxTRC5166ps	0.0349529	-0.00263213
LFxTRC5167ps	-0.00936535	0.0159146
LFxTRC5168ps	0.013838	0.00299437
LFxTRC5169ps	-0.0660941	-0.02005
LFxTRC5170ps	-0.0112281	0.0296092
LFxTRC5171ps	0.00191692	0.00340074
LFxTRC5172ps	-0.0195553	-0.0194861
LFxTRC5173ps	-0.0313126	-0.00234515
LFxTRC5174ps	0.0158502	-0.00324817
LFxTRC5175ps	-0.0606673	0.0178651
LFxTRC5176ps	-0.0160753	0.0170122
LFxTRC5177ps	0.0154065	-0.0110006
LFxTRC5178ps	0.00792469	-0.00912405
LFxTRC5179ps	0.0435103	0.00116133
LFxTRC5180ps	0.0127621	0.0145199
LFxTRC5181ps	0.0201176	-0.00598416
LFxTRC5182ps	-0.000617003	0.0185528
LFxTRC5183ps	-0.0107892	0.0167421
LFxTRC5184ps	0.00824846	-0.00553637
LFxTRC5185ps	-0.0476449	-0.0216797
LFxTRC5186ps	-0.0303322	-0.0157971
LFxTRC5187ps	0.0075464	-0.0291872
LFxTRC5188ps	0.0226403	0.00113648
LFxTRC5190ps	0.0147281	0.0160156
LFxTRC5191ps	-0.0133075	-0.0293529
LFxTRC5192ps	0.0142192	-0.0257693
LFxTRC5193ps	-0.0149434	0.0126447
LFxTRC5194ps	0.0319581	0.00384007
LFxTRC5195ps	-0.00273541	-0.0169152
LFxTRC5196ps	0.00756491	-0.0117358
LFxTRC5197ps	-0.0262989	0.0071299
LFxTRC5198ps	-0.0240388	-0.00438998
LFxTRC5199ps	-0.0183074	0.0174682
LFxTRC5200ps	-0.00378008	0.00324014
LFxTRC5201ps	-0.0136256	-0.00473382
LFxTRC5202ps	0.00822055	-0.00546704
LFxTRC5203ps	0.0305073	0.00507134
LFxTRC5204ps	-0.0235268	-0.0153852
LFxTRC5205ps	-0.0473811	0.0051154
LFxTRC5206ps	-0.0170604	0.0191129
LFxTRC5207ps	-0.0218268	-0.00659302
LFxTRC5208ps	0.00609416	0.000205879
LFxTRC5209ps	-0.0316648	0.0160311
LFxTRC5210ps	-0.0373174	-0.00885429
LFxTRC5213ps	0.0066195	0.00672304
LFxTRC5216ps	-0.0366281	0.0208175
LFxTRC5217ps	-0.00414193	-0.0239296
LFxTRC5218ps	-0.00470957	-0.0267429
LFxTRC5219ps	0.029869	-0.0136699
LFxTRC5220ps	-0.00497441	-0.00944277
LFxTRC5222ps	0.00751628	0.00843217
LFxTRC5224ps	0.0258584	0.0102001
LFxTRC5226ps	-0.0073121	-0.00314062
LFxTRC5227ps	0.0288944	-0.0137914
LFxTRC5228ps	0.0136999	0.0119411
LFxTRC5230ps	0.0269089	-0.00927962
LFxTRC5231ps	0.0118714	-0.0279517
LFxTRC5301ps	0.0153835	0.00993174
LFxTRC5302ps	0.0139852	0.00524848
LFxTRC5305ps	0.00897502	-0.00653922
LFxTRC5306ps	-0.0196407	-0.0159368
LFxTRC5308ps	-0.00267581	-0.0061553
LFxTRC5309ps	0.020612	0.00288109
LFxTRC5313ps	0.0345372	0.0113407
LFxTRC5314ps	0.00661833	-0.00258283
LFxTRC5316ps	-0.029907	0.0299871
LFxTRC5334ps	0.00800722	0.0130347
LFxTRC5338ps	0.0101145	-0.00635201
LFxTRC5353ps	0.0209501	0.00408737
LFxTRC5355ps	0.0132061	-0.000577108
LFxTRC5356ps	0.010127	0.004345
LFxTRC5357ps	0.02404	-0.00806563
LFxTRC5359ps	0.0314463	-0.00494963
LFxTRC5360ps	-0.0395227	-0.0139287
LFxTRC5361ps	-0.032092	0.000157586
LFxTRC5362ps	0.00557247	-0.0137362
LFxTRC5363ps	-0.00588086	0.000352237
LFxTRC5364ps	-0.0372496	0.00925695
LFxTRC5365ps	-0.0201144	-0.00551163
LFxTRC5366ps	0.0260745	-0.00891545
LFxTRC5367ps	-0.0130192	0.00420025
LFxTRC5368ps	0.0385508	-0.0123064
LFxTRC5369ps	0.0145602	0.00133352
LFxTRC5371ps	0.0178619	-0.0188368
LFxTRC5373ps	0.0237777	-0.01178
LFxTRC5374ps	0.0274528	0.0125099
LFxTRC5375ps	0.0064697	-0.00469323
LFxTRC5376ps	-0.000555679	0.0182058
LFxTRC5377ps	0.0163094	0.00503652
LFxTRC5378ps	-0.00315858	0.0116984
LFxTRC5379ps	0.0144217	-0.00336623
LFxTRC5380ps	0.00755326	0.00910537
LFxTRC5381ps	-0.0224684	0.0151655
LFxTRC5382ps	-0.0236201	0.0107874
LFxTRC5384ps	0.0317286	0.00996919
LFxTRC5385ps	0.00675263	-0.00242975
LFxTRC5386ps	0.00327727	0.002814
LFxTRC5387ps	0.0541055	0.0154953
LFxTRC5388ps	-0.0458942	0.00583554
LFxTRC5389ps	0.0275878	-0.00274274
LFxTRC5390ps	-0.015887	-0.0152563
LFxTRC5391ps	0.0340453	0.0128845
LFxTRC5392ps	-0.0105252	0.00335076
LFxTRC5393ps	0.0190799	-0.00663914
LFxTRC5394ps	-0.0114387	-0.0210748
LFxTRC5401ps	0.0354316	0.000155005
LFxTRC5402ps	0.0158539	0.00364627
LFxTRC5403ps	0.0177767	-0.00534091
LFxTRC5404ps	0.000727311	-0.00537258
LFxTRC5405ps	0.00243822	-0.0131566
LFxTRC5407ps	0.0253786	0.00839338
LFxTRC5409ps	-0.0257551	0.00339951
LFxTRC5410ps	0.00497897	0.00879464
LFxTRC5411ps	-0.0172289	0.00647607
LFxTRC5412ps	-0.00310885	-0.0206918
LFxTRC5413ps	0.00584055	0.00473733
LFxTRC5414ps	0.0331772	0.00150703
LFxTRC5416ps	-0.0267407	0.00401349
LFxTRC5417ps	0.013042	-0.00702819
LFxTRC5418ps	-0.0339852	0.00408605
LFxTRC5419ps	-0.0138976	-0.00227888
LFxTRC5420ps	-0.00618455	-0.00293327
LFxTRC5421ps	-0.0419632	0.0212442
LFxTRC5422ps	-0.0177147	-0.0159719
LFxTRC5424ps	0.00459555	-0.0274812
LFxTRC5425ps	-0.00397782	0.0169628
LFxTRC5432ps	0.0088567	0.00497904
LFxTRC5433ps	0.052147	0.0083385
LFxTRC5434ps	-0.0173019	0.0130162
LFxTRC5435ps	0.00879787	0.0164771
LFxTRC5436ps	0.00748529	0.00543399
LFxTRC5437ps	-0.00557835	-0.0118686
LFxTRC5438ps	0.0236919	-0.00216264
LFxTRC5439ps	-0.0101228	-0.0149567
LFxTRC5440ps	0.00769147	-0.00785692
LFxTRC5441ps	-0.00747489	0.0153076
LFxTRC5442ps	0.0147857	0.0383415
LFxTRC5443ps	0.0127397	-0.00808056
LFxTRC5444ps	-0.00967362	0.00992801
LFxTRC5445ps	0.0236549	0.00878348
LFxTRC5446ps	0.0172582	0.00227523
LFxTRC5447ps	-0.0192226	0.000301015
LFxTRC5448ps	-0.00472869	0.0148181
LFxTRC5450ps	0.0178738	-0.000305722
LFxTRC5452ps	-0.00540944	0.0217711
LFxTRC5453ps	-0.02095	0.00171805
LFxTRC5454ps	0.00631396	-0.000869444
LFxTRC5455ps	0.0154279	0.0166949
LFxTRC5456ps	-0.0112473	-0.00935952
LFxTRC5457ps	-0.0216006	-0.00143638
LFxTRC5458ps	0.019353	0.0128854
LFxTRC5459ps	0.000199123	0.0137373
LFxTRC5460ps	-0.0305409	-0.00349514
LFxTRC5461ps	-0.0174182	-0.0230332
LFxTRC5462ps	0.008312	-0.0144481
LFxTRC5463ps	0.0145645	0.0119231
LFxTRC5464ps	-0.0088423	0.0352833
LFxTRC5465ps	0.0162382	0.00300895
LFxTRC5480ps	-0.0180283	-0.0134446
LFxTRC5481ps	0.0118766	-0.000905322
LFxTRC5482ps	0.018162	-0.00661921
LFxTRC5483ps	0.0394143	0.00379191
LFxTRC5486ps	-0.00331577	-0.0152897
LFxTRC5488ps	-0.0165452	-0.00358576
LFxTRC5489ps	-0.00648591	0.00819912
LFxTRC5490ps	-0.0214586	-0.00524713
LFxTRC5492ps	-0.00779521	-0.0238925
LFxTRC5493ps	0.00293927	-0.000825332
LFxTRC5494ps	0.0220157	9.75192e-05
LFxTRC5497ps	-0.0113061	-0.00409374
LFxTRC5502ps	0.0211152	-0.00646085
LFxTRC5503ps	0.0282166	-0.0141064
LFxTRC5507ps	0.0101515	0.0089271
LFxTRC5508ps	-0.00951009	-0.00562237
LFxTRC5509ps	0.028232	0.00703231
LFxTRC5510ps	-0.00912862	0.00570841
LFxTRC5511ps	0.00577348	0.0102983
LFxTRC5512ps	-0.0225845	-0.00478307
LFxTRC5513ps	0.0150431	-0.0066094
LFxTRC5514ps	0.0039723	0.00697105
LFxTRC5515ps	-0.0392349	-0.00370563
LFxTRC5516ps	0.029303	-0.014761
LFxTRC5517ps	-0.0127636	-0.00272537
LFxTRC5518ps	0.0116536	0.00778995
LFxTRC5519ps	-0.0074288	0.00478739
LFxTRC5520ps	0.0515427	-0.0229944
LFxTRC5521ps	-0.0191442	-0.0256903
LFxTRC5522ps	0.00541428	0.0099475
LFxTRC5523ps	-0.0459387	0.00434347
LFxTRC5525ps	0.02479	0.00125474
LFxTRC5526ps	0.0323281	-0.0130929
LFxTRC5527ps	0.0246651	-0.0038384
LFxTRC5528ps	0.0254227	-0.0100131
LFxTRC5529ps	-0.00668955	-0.00239786
LFxTRC5530ps	-0.0100557	-0.00918705
LFxTRC5531ps	-0.00162658	0.0251124
LFxTRC5532ps	0.0200258	0.00104933
LFxTRC5533ps	0.0158354	-0.000763675
LFxTRC5534ps	-0.0166297	0.00488446
LFxTRC5535ps	-0.0117858	0.0161021
LFxTRC5543ps	0.00291323	-0.00373513
LFxTRC5544ps	0.00482596	0.0041037
LFxTRC5545ps	0.0186143	-0.00248365
LFxTRC5546ps	0.0244766	-0.0140062
LFxTRC5547ps	0.0148118	-0.0241513
LFxTRC5548ps	-0.0117883	0.00433529
LFxTRC5549ps	0.00102273	0.00163814
LFxTRC5550ps	-0.0210148	-0.0313951
LFxTRC5551ps	0.0100717	-0.0151667
LFxTRC5552ps	0.0329155	-0.00759146
LFxTRC5553ps	-0.024561	-0.0293755
LFxTRC5554ps	0.0261913	-0.000343404
LFxTRC5555ps	0.0237863	0.00633797
LFxTRC5556ps	0.00501916	-0.0128848
LFxTRC5557ps	0.0290832	0.00264104
LFxTRC5558ps	0.00792916	0.00316131
LFxTRC5559ps	0.00556097	-0.00629393
LFxTRC5560ps	0.0284158	0.00760101
LFxTRC5561ps	0.00139367	0.0166682
LFxTRC5562ps	0.0256338	0.00504968
LFxTRC5563ps	0.0269798	0.00439462
LFxTRC5564ps	0.00739651	0.0214478
LFxTRC5565ps	-0.00604543	-0.0012424
LFxTRC5566ps	-0.0209386	0.0114652
LFxTRC5567ps	-0.0306479	0.00957385
LFxTRC5568ps	0.0236116	0.0118555
LFxTRC5569ps	0.0288998	-0.0220776
LFxTRC5570ps	0.0283692	0.00753017
LFxTRC5571ps	0.00942896	-0.00532296
LFxTRC5572ps	0.0323675	0.000790986
LFxTRC5573ps	0.0241091	-0.00541802
LFxTRC5574ps	0.0292879	-0.00563922
LFxTRC5575ps	0.00661311	-0.000194036
LFxTRC5576ps	0.0347962	-0.0183159
LFxTRC5577ps	0.0193544	0.0166989
LFxTRC5578ps	-0.0119421	0.0214073
LFxTRC5579ps	-0.0122765	0.0125372
LFxTRC5580ps	-0.00634862	-0.00794831
LFxTRC5581ps	0.0102827	0.00165914
LFxTRC5582ps	0.00290496	0.00851247
LFxTRC5583ps	-0.0125964	0.0107297
LFxTRC5584ps	0.0301678	-0.00806302
LFxTRC5585ps	0.0373596	0.00542812
LFxTRC5586ps	0.00897412	0.0145396
LFxTRC5587ps	0.0154732	0.0102321
LFxTRC5588ps	-0.00168661	0.0159217
LFxTRC5589ps	-0.0252654	-0.0230342
LFxTRC5590ps	-0.0234057	-0.0148882
LFxTRC5591ps	-0.00760255	-0.0177586
LFxTRC5592ps	-0.012846	-0.00842763
LFxTRC5593ps	-0.0144352	-0.0291659
LFxTRC5594ps	0.00739581	0.012204
LFxTRC5595ps	-0.0123473	-0.0112545
LFxTRC5596ps	-0.0112311	0.00213041
LFxTRC5597ps	0.0210547	-0.0138142
LFxTRC5598ps	-0.000924477	-0.00477334
LFxTRC5599ps	0.019576	0.00103514
LFxTRC5600ps	0.00531104	0.0106709
LFxTRC5601ps	0.0154055	-0.00998491
LFxTRC5602ps	0.0331018	-0.0142253
LFxTRC5603ps	0.00736502	0.021832
LFxTRC5604ps	0.0277141	-0.0171652
LFxTRC5605ps	0.00737708	0.0133938
LFxTRC5606ps	-0.00512387	0.00203305
LFxTRC5607ps	0.0260665	0.00251181
LFxTRC5608ps	0.0287264	0.0176831
LFxTRC5609ps	0.00754785	0.00102877
LFxTRC5610ps	-0.00473814	-0.0233926
LFXTRC5611ps	-0.0212242	-0.0031626
LFxTRC5612ps	0.0225004	-0.0118227
LFxTRC5613ps	0.0274228	-0.0039114
LFxTRC5614ps	0.016476	0.00194241
LFxTRC5615ps	-0.00298782	-0.00398597
LFxTRC5616ps	0.0151942	0.00208292
LFxTRC5620ps	0.00416493	-0.00289529
LFxTRC5621ps	0.0250829	0.0134595
LFxTRC5622ps	0.00505138	-0.013435
LFxTRC5623ps	-0.0206805	-0.00197685
LFxTRC5634ps	-0.0240375	0.00548988

## Sheet: TableS5
PS PC1
Markers	chr	pos (cM)	LOD PS PC1	info	LOD*info	PVE LOD	PVE LOD*info
c1.loc35	1	35	2.808	1.074	3.015	8.94488	9.5717
c2.loc50	2	50	1.345	0.97	1.305	4.38914	4.26143
c3.loc40	3	40	3.013	0.986	2.97	9.56567	9.43581
c4.loc40	4	40	1.009	0.858	0.865	3.31106	2.84531
c5.loc65	5	65	2.14	1.031	2.205	6.89232	7.09406
scaffold_1_3066840	6	0	0.879	1.107	0.973	2.89069	3.19483
c7.loc20	7	20	9.936	1.006	10	28.2206	28.3737
c8.loc20	8	20	0.921	0.916	0.844	3.0267	2.7772
c9.loc45	9	45	1.049	0.96	1.007	3.44003	3.3046
c10.loc20	10a	20	1.543	0.911	1.405	5.01879	4.58038
scaffold_94_1628475	10b	0	1.482	1.107	1.64	4.82525	5.32575
c12.loc55	11	55	1.35	0.925	1.249	4.40509	4.08235
c13.loc15	12	15	1.192	1.055	1.258	3.89972	4.11115
c14.loc20	13a	20	5.727	0.923	5.289	17.3962	16.18
c15.loc15	13b	15	1.16	1.073	1.245	3.79705	4.06954
c16.loc15	14	15	1.781	0.891	1.587	5.77017	5.15815
c17.loc25	15	25	1.997	0.822	1.642	6.44695	5.33207
c18.loc45	16	45	0.902	0.798	0.719	2.9652	2.3708
c19.loc35	17	35	0.969	0.747	0.723	3.18191	2.38384
c20.loc20	18	20	1.817	0.914	1.661	5.88331	5.39207
c21.loc15	19	15	1.213	1.1	1.335	3.96705	4.35722
c22.loc75	20	75	2.307	1.092	2.519	7.40976	8.06249
c23.loc5	21	5	1.684	1.035	1.742	5.46466	5.64745
c24.loc25	22	25	1.156	0.938	1.085	3.7842	3.55597
LOD Threshold Levels
0.05	3.39
0.1	2.77
Sig. QTL Info.										Allele Effects
Marker	chr	pos (cM)	LOD LOJ PC1	info	LOD*info	PVE LOD	PVE LOD*info	Sig. QTL Interval Start (cM)	Sig. QTL Interval End (cM)	TRC/TRC	LF/TRC	LF/LF
c7.loc20	7	20	9.936	1.006	10	28.2206	28.3737	19.1236	28.0372	-0.00496378	-0.00747663	0.00895948
c14.loc20	13a	20	5.727	0.923	5.289	17.3962	16.18	0.765204	23.9774	-0.0165957	-0.00511455	0.00478891

## Sheet: TableS6
LGPosition	LG	Pos	AA_mean	AB_mean	BB_mean	AA_se	AB_se	BB_se	AA.BB	Fst
lg7_388330	7	388330	0.00804393	-0.00314389	-0.0016657	0.00233617	0.00168613	0.0019292	-0.00970963	NA
lg7_463563	7	463563	0.00753898	-0.00340596	-0.00119339	0.00228121	0.00175793	0.00187017	-0.00873237	NA
lg7_921035	7	921035	0.00743669	-0.00398318	-0.000857176	0.0023109	0.00179882	0.00174557	-0.00829386	NA
lg7_921039	7	921039	0.00731693	-0.00384117	-0.000974465	0.00223989	0.00173765	0.00178811	-0.00829139	NA
lg7_2248056	7	2248056	0.00742139	-0.00305275	-0.00174813	0.00230609	0.00172579	0.00177822	-0.00916952	NA
lg7_2591891	7	2591891	0.0074111	-0.00336953	-0.00168599	0.00223701	0.00169594	0.00177031	-0.0090971	NA
lg7_2658870	7	2658870	0.00728693	-0.00280566	-0.00215158	0.00224839	0.00167637	0.00181998	-0.00943851	NA
lg7_3335466	7	3335466	0.00749119	-0.00242468	-0.00250156	0.00226809	0.00165508	0.00184152	-0.00999275	NA
lg7_4308965	7	4308965	0.0075597	-0.00282166	-0.00222467	0.00222433	0.00165793	0.00180647	-0.00978437	NA
lg7_4334794	7	4334794	0.0077809	-0.00264439	-0.00236991	0.00227175	0.00162697	0.00180501	-0.0101508	NA
lg7_7731863	7	7731863	0.00984038	-0.00285966	-0.00246492	0.00234232	0.00163711	0.00183441	-0.0123053	NA
lg7_8212508	7	8212508	0.0102304	-0.00285126	-0.00260628	0.00240186	0.00162477	0.00179786	-0.0128367	NA
lg7_8313543	7	8313543	0.0109683	-0.00328236	-0.00235482	0.00245446	0.00162252	0.00179221	-0.0133231	NA
lg7_8428241	7	8428241	0.0116268	-0.00331244	-0.00239137	0.00235833	0.00163525	0.00180223	-0.0140182	NA
lg7_8436362	7	8436362	0.0116176	-0.00408035	-0.00152446	0.00237266	0.00166845	0.00177282	-0.0131421	NA
lg7_8514339	7	8514339	0.0115449	-0.00448239	-0.00125736	0.00232001	0.00169045	0.00171957	-0.0128022	NA
lg7_10355684	7	10355684	0.0112046	-0.00402374	-0.00129637	0.00226677	0.00153321	0.00196603	-0.012501	NA
lg7_12197613	7	12197613	0.010833	-0.00415992	-0.00119217	0.00225959	0.00159698	0.00189836	-0.0120252	NA
lg7_13126484	7	13126484	0.0109009	-0.0037933	-0.0025761	0.00220723	0.00194667	0.00154333	-0.013477	NA
lg7_13905567	7	13905567	0.0105139	-0.00320666	-0.00262614	0.00232215	0.00199685	0.00150238	-0.01314	NA
lg7_14661721	7	14661721	0.010868	-0.00383423	-0.002456	0.00223753	0.00202621	0.00148176	-0.013324	NA
lg7_14726195	7	14726195	0.0103787	-0.00408495	-0.00235827	0.0021568	0.00214605	0.00144201	-0.012737	NA
lg7_14726232	7	14726232	0.010559	-0.00422762	-0.00239638	0.00215122	0.00213844	0.00144817	-0.0129553	NA
lg7_14726262	7	14726262	0.0104355	-0.00415211	-0.00239284	0.00214296	0.0021296	0.00144589	-0.0128283	NA
lg7_16150486	7	16150486	0.00946451	-0.000160928	-0.00438682	0.00335504	0.00146071	0.00203258	-0.0138513	NA
lg7_16720428	7	16720428	0.00820816	0.000722997	-0.00543029	0.00311379	0.00152187	0.00212636	-0.0136384	NA
lg7_17409132	7	17409132	0.00947909	0.000704916	-0.00564431	0.00374912	0.00151641	0.00187416	-0.0151234	NA
lg7_17483503	7	17483503	0.0073418	0.00129278	-0.0055711	0.00312405	0.00147153	0.001816	-0.0129129	NA
lg7_18587201	7	18587201	0.0047025	0.00062063	-0.00559271	0.00270066	0.00154303	0.00218935	-0.0102952	NA
lg7_18914605	7	18914605	0.00650806	-0.000332439	-0.00443435	0.00270515	0.00153317	0.00207712	-0.0109424	NA
lg7_18940380	7	18940380	0.00641848	-0.000264964	-0.00439491	0.00275027	0.00143756	0.00217895	-0.0108134	NA
lg7_18954797	7	18954797	0.00557628	0.000163238	-0.00444837	0.00271133	0.00153523	0.00213539	-0.0100247	NA
lg7_19182946	7	19182946	0.00656766	-0.000509424	-0.00440124	0.00275834	0.00146128	0.0026599	-0.0109689	NA
lg7_20141945	7	20141945	0.00576262	-0.000788496	-0.00301377	0.00267652	0.00144538	0.00223679	-0.0087764	NA
lg7_20142000	7	20142000	0.00560806	-0.000628289	-0.003292	0.00273965	0.00143716	0.00223408	-0.00890006	NA
lg7_20210562	7	20210562	0.0053097	-0.000626631	-0.00314935	0.00265856	0.00140372	0.00241011	-0.00845905	NA
lg7_20561788	7	20561788	0.00351001	-0.0016411	0.000308609	0.00222651	0.00143489	0.00283143	-0.0032014	NA
lg7_22002946	7	22002946	0.00354577	-0.00156075	-3.89e-05	0.00222298	0.00139233	0.00312708	-0.00358465	NA
lg7_22187181	7	22187181	0.00341343	-0.00139235	-0.000598837	0.00214108	0.00138298	0.00332265	-0.00401227	NA
lg7_22203786	7	22203786	0.00342894	-0.00146163	-0.000200585	0.00216784	0.00140083	0.00343348	-0.00362953	NA
lg7_22261565	7	22261565	0.00373216	-0.00138542	-0.00134382	0.00211942	0.00138856	0.00328957	-0.00507598	NA
lg7_23713470	7	23713470	-0.00383893	-0.000224327	0.00572688	0.00223278	0.00144922	0.00271084	0.00956581	NA
lg7_25814791	7	25814791	-0.00325032	-0.000450979	0.00480976	0.00228268	0.00147373	0.00246996	0.00806008	NA
lg7_26624724	7	26624724	-0.00306049	-0.000366093	0.00377249	0.00225636	0.00151226	0.00223733	0.00683297	NA
lg7_26686703	7	26686703	-0.00311366	-0.000296898	0.00340912	0.00233087	0.00154066	0.00221263	0.00652278	NA
lg7_27127326	7	27127326	-0.00345929	-0.000421171	0.00447369	0.0022991	0.0014765	0.00227495	0.00793298	NA
lg7_28510924	7	28510924	-0.00340833	1.14e-05	0.00355552	0.00229705	0.00147683	0.00236585	0.00696385	NA
lg7_28511085	7	28511085	-0.00327225	1.9e-07	0.00335279	0.00229507	0.00148193	0.00237279	0.00662504	NA
lg7_28695280	7	28695280	7.73e-05	-0.000288536	0.000490169	0.00340898	0.00143728	0.00201934	0.000412893	NA
lg7_28779236	7	28779236	-0.00104441	-0.000169634	0.000496213	0.00364979	0.00153118	0.00184205	0.00154062	NA
lg7_28807341	7	28807341	-0.000907036	-0.000110899	0.000396188	0.00362013	0.00155307	0.00186898	0.00130322	NA
lg7_28909421	7	28909421	-0.000939474	-0.000644981	0.00152255	0.00364203	0.00142277	0.00197592	0.00246202	NA
lg7_29167488	7	29167488	-0.000464056	-0.000576855	0.0013626	0.00328126	0.00142207	0.00205921	0.00182665	NA
lg7_31586414	7	31586414	1.95e-05	-0.000933305	0.00220768	0.00352456	0.00138293	0.00218229	0.00218815	NA
lg7_32519426	7	32519426	-0.000180059	-0.00061283	0.00158318	0.00339128	0.00138201	0.00214095	0.00176324	NA
lg7_32852132	7	32852132	0.000345816	-0.000664753	0.00137833	0.00321583	0.00142569	0.00214211	0.00103252	NA
lg7_33964414	7	33964414	-0.000806262	-0.000529809	0.00128051	0.00338189	0.00148097	0.00193377	0.00208677	NA
lg7_34029058	7	34029058	-0.000927105	-0.000577292	0.00149156	0.00321772	0.00147817	0.00197978	0.00241866	NA
lg7_34810358	7	34810358	NA	NA	NA	NA	NA	NA	NA	0.95
lg7_34810371	7	34810371	NA	NA	NA	NA	NA	NA	NA	0
lg7_34810372	7	34810372	-0.000707593	-0.000428486	0.00126987	0.00280546	0.00148964	0.00198949	0.00197747	NA
lg7_34810397	7	34810397	NA	NA	NA	NA	NA	NA	NA	0.95
lg7_34810418	7	34810418	NA	NA	NA	NA	NA	NA	NA	0
lg7_34810419	7	34810419	-0.000940941	-0.00057315	0.00167731	0.00285821	0.00149006	0.00200539	0.00261824	NA
lg7_34810494	7	34810494	NA	NA	NA	NA	NA	NA	NA	-0.0081
lg7_34810554	7	34810554	NA	NA	NA	NA	NA	NA	NA	0.0457
lg7_34810555	7	34810555	NA	NA	NA	NA	NA	NA	NA	0.0057
lg7_34810635	7	34810635	NA	NA	NA	NA	NA	NA	NA	0.2383
lg7_35031920	7	35031920	NA	NA	NA	NA	NA	NA	NA	0.1662
lg7_35031977	7	35031977	NA	NA	NA	NA	NA	NA	NA	0.1484
lg7_35032024	7	35032024	NA	NA	NA	NA	NA	NA	NA	1
lg7_35659760	7	35659760	NA	NA	NA	NA	NA	NA	NA	0.8143
lg7_35910812	7	35910812	NA	NA	NA	NA	NA	NA	NA	0.0556
lg7_36091789	7	36091789	NA	NA	NA	NA	NA	NA	NA	0
lg7_36091888	7	36091888	NA	NA	NA	NA	NA	NA	NA	0.1014
lg7_36154124	7	36154124	NA	NA	NA	NA	NA	NA	NA	0.4978
lg7_36154608	7	36154608	NA	NA	NA	NA	NA	NA	NA	-0.0003
lg7_36159564	7	36159564	NA	NA	NA	NA	NA	NA	NA	0.95
lg7_36159567	7	36159567	NA	NA	NA	NA	NA	NA	NA	1
lg7_36159574	7	36159574	NA	NA	NA	NA	NA	NA	NA	1
lg7_36161345	7	36161345	NA	NA	NA	NA	NA	NA	NA	-0.0003
lg7_36235620	7	36235620	NA	NA	NA	NA	NA	NA	NA	0
lg7_36235666	7	36235666	NA	NA	NA	NA	NA	NA	NA	1
lg7_36236474	7	36236474	NA	NA	NA	NA	NA	NA	NA	0.2565
lg7_36540931	7	36540931	NA	NA	NA	NA	NA	NA	NA	1
lg7_36876265	7	36876265	NA	NA	NA	NA	NA	NA	NA	0.0975
lg7_37038924	7	37038924	NA	NA	NA	NA	NA	NA	NA	0.3217
lg7_37576125	7	37576125	NA	NA	NA	NA	NA	NA	NA	0.95
lg7_37644696	7	37644696	NA	NA	NA	NA	NA	NA	NA	0.2617
lg7_37802267	7	37802267	NA	NA	NA	NA	NA	NA	NA	0.6969
lg7_37812854	7	37812854	NA	NA	NA	NA	NA	NA	NA	0.2499
lg7_37815060	7	37815060	NA	NA	NA	NA	NA	NA	NA	0.2206
lg7_37883607	7	37883607	NA	NA	NA	NA	NA	NA	NA	0.2939
lg7_37883773	7	37883773	NA	NA	NA	NA	NA	NA	NA	0.0133
lg7_37904991	7	37904991	NA	NA	NA	NA	NA	NA	NA	0.2063
lg7_37904992	7	37904992	-0.00260993	-0.00122052	0.00341837	0.00310774	0.00144766	0.00198348	0.00602829	NA
lg7_37905022	7	37905022	NA	NA	NA	NA	NA	NA	NA	0.5922
lg7_37905068	7	37905068	NA	NA	NA	NA	NA	NA	NA	0.469
lg7_37905096	7	37905096	NA	NA	NA	NA	NA	NA	NA	0.0179
lg7_37905097	7	37905097	NA	NA	NA	NA	NA	NA	NA	0.0179
lg7_38272168	7	38272168	NA	NA	NA	NA	NA	NA	NA	0.2128
lg7_38306598	7	38306598	NA	NA	NA	NA	NA	NA	NA	0.324
lg7_38306599	7	38306599	-0.00226054	-0.00155131	0.00325593	0.00308288	0.0015727	0.00183758	0.00551648	NA
lg7_38306690	7	38306690	NA	NA	NA	NA	NA	NA	NA	0.3149
lg7_38989228	7	38989228	NA	NA	NA	NA	NA	NA	NA	0.0556
lg7_38989389	7	38989389	NA	NA	NA	NA	NA	NA	NA	0.0017
lg7_38995587	7	38995587	NA	NA	NA	NA	NA	NA	NA	0.324
lg7_38999380	7	38999380	NA	NA	NA	NA	NA	NA	NA	0.0625
lg7_39010066	7	39010066	NA	NA	NA	NA	NA	NA	NA	0.3217
lg7_39019138	7	39019138	NA	NA	NA	NA	NA	NA	NA	0
lg7_39119534	7	39119534	NA	NA	NA	NA	NA	NA	NA	0.0133
lg7_39222662	7	39222662	NA	NA	NA	NA	NA	NA	NA	0.4184
lg7_39368288	7	39368288	NA	NA	NA	NA	NA	NA	NA	0.1955
lg7_39380604	7	39380604	NA	NA	NA	NA	NA	NA	NA	0.0857
lg7_39586330	7	39586330	NA	NA	NA	NA	NA	NA	NA	0.2568
lg7_39729806	7	39729806	NA	NA	NA	NA	NA	NA	NA	0.131
lg7_39729950	7	39729950	NA	NA	NA	NA	NA	NA	NA	-0.0271
lg7_39827948	7	39827948	NA	NA	NA	NA	NA	NA	NA	0.1955
lg7_39937506	7	39937506	NA	NA	NA	NA	NA	NA	NA	0.0141
lg7_39937604	7	39937604	NA	NA	NA	NA	NA	NA	NA	0.7296
lg7_40105032	7	40105032	NA	NA	NA	NA	NA	NA	NA	0.95
lg7_40105041	7	40105041	NA	NA	NA	NA	NA	NA	NA	0.8095
lg7_40268571	7	40268571	NA	NA	NA	NA	NA	NA	NA	1
lg7_40268667	7	40268667	NA	NA	NA	NA	NA	NA	NA	0.7733
lg7_40514189	7	40514189	NA	NA	NA	NA	NA	NA	NA	0
lg7_40514220	7	40514220	NA	NA	NA	NA	NA	NA	NA	0.2986
lg7_40599716	7	40599716	-0.00101636	-0.00324337	0.00245962	0.00295792	0.00213719	0.00147695	0.00347597	NA
lg7_40628105	7	40628105	NA	NA	NA	NA	NA	NA	NA	0.2128
lg7_40669931	7	40669931	NA	NA	NA	NA	NA	NA	NA	0.0007
lg7_40670029	7	40670029	NA	NA	NA	NA	NA	NA	NA	0.4702
lg7_40771587	7	40771587	NA	NA	NA	NA	NA	NA	NA	0.2009
lg7_40771638	7	40771638	NA	NA	NA	NA	NA	NA	NA	0.4161
lg7_40800137	7	40800137	NA	NA	NA	NA	NA	NA	NA	0.2519
lg7_40880858	7	40880858	NA	NA	NA	NA	NA	NA	NA	0
lg7_40881167	7	40881167	NA	NA	NA	NA	NA	NA	NA	0.0704
lg7_40959732	7	40959732	NA	NA	NA	NA	NA	NA	NA	0.2593
lg7_40959793	7	40959793	NA	NA	NA	NA	NA	NA	NA	0.6567
lg7_41149010	7	41149010	NA	NA	NA	NA	NA	NA	NA	0.1818
lg7_41179273	7	41179273	NA	NA	NA	NA	NA	NA	NA	0.2358
lg7_41179274	7	41179274	-0.00544603	-0.00215723	0.00206813	0.00422423	0.00195784	0.0014062	0.00751416	NA
lg7_41255321	7	41255321	NA	NA	NA	NA	NA	NA	NA	0.1784
lg7_41313095	7	41313095	NA	NA	NA	NA	NA	NA	NA	0.0034
lg7_41564446	7	41564446	NA	NA	NA	NA	NA	NA	NA	0.3457
lg7_41564453	7	41564453	NA	NA	NA	NA	NA	NA	NA	0.3682
lg7_41777749	7	41777749	NA	NA	NA	NA	NA	NA	NA	0.3705
lg7_41777750	7	41777750	-0.00400444	-0.00343907	0.0021267	0.00507169	0.00204165	0.00134049	0.00613114	NA
lg7_41863991	7	41863991	NA	NA	NA	NA	NA	NA	NA	0.027
lg7_41976941	7	41976941	NA	NA	NA	NA	NA	NA	NA	0.446
lg7_41986725	7	41986725	NA	NA	NA	NA	NA	NA	NA	0.0916
lg7_42040855	7	42040855	NA	NA	NA	NA	NA	NA	NA	0.3895
lg7_42051917	7	42051917	NA	NA	NA	NA	NA	NA	NA	0.22
lg7_42074865	7	42074865	NA	NA	NA	NA	NA	NA	NA	1
lg7_42159144	7	42159144	NA	NA	NA	NA	NA	NA	NA	0.0944
lg7_42183876	7	42183876	NA	NA	NA	NA	NA	NA	NA	0.0007
lg7_42208639	7	42208639	NA	NA	NA	NA	NA	NA	NA	0.2154
lg7_42208806	7	42208806	NA	NA	NA	NA	NA	NA	NA	0.3917
lg7_42256410	7	42256410	NA	NA	NA	NA	NA	NA	NA	0.2206
lg7_42279609	7	42279609	NA	NA	NA	NA	NA	NA	NA	1
lg7_42279720	7	42279720	NA	NA	NA	NA	NA	NA	NA	0.8549
lg7_42290168	7	42290168	NA	NA	NA	NA	NA	NA	NA	0.2333
lg7_42317402	7	42317402	NA	NA	NA	NA	NA	NA	NA	0.0133
lg7_42376316	7	42376316	NA	NA	NA	NA	NA	NA	NA	0.0545
lg7_42384946	7	42384946	NA	NA	NA	NA	NA	NA	NA	0
lg7_42384962	7	42384962	NA	NA	NA	NA	NA	NA	NA	0.0411
lg7_42552299	7	42552299	NA	NA	NA	NA	NA	NA	NA	0.0122
lg7_42564159	7	42564159	NA	NA	NA	NA	NA	NA	NA	0.7244
lg7_42603276	7	42603276	NA	NA	NA	NA	NA	NA	NA	0.0133
lg7_42670136	7	42670136	NA	NA	NA	NA	NA	NA	NA	0.0133
lg7_42703849	7	42703849	NA	NA	NA	NA	NA	NA	NA	0.2569
lg7_42719150	7	42719150	NA	NA	NA	NA	NA	NA	NA	0.9236
lg7_42784198	7	42784198	NA	NA	NA	NA	NA	NA	NA	0.2154
lg7_42798304	7	42798304	NA	NA	NA	NA	NA	NA	NA	0.9025
lg7_42905907	7	42905907	NA	NA	NA	NA	NA	NA	NA	0.2009
lg7_42906006	7	42906006	NA	NA	NA	NA	NA	NA	NA	0.1982
lg7_42906062	7	42906062	NA	NA	NA	NA	NA	NA	NA	0.0133
lg7_42906071	7	42906071	NA	NA	NA	NA	NA	NA	NA	0
lg7_43186677	7	43186677	NA	NA	NA	NA	NA	NA	NA	0.0975
lg7_43320450	7	43320450	-0.0031845	-0.00531605	0.00348739	0.00517223	0.00199525	0.0013768	0.0066719	NA
lg7_43387431	7	43387431	NA	NA	NA	NA	NA	NA	NA	0.2009
lg7_43387549	7	43387549	NA	NA	NA	NA	NA	NA	NA	0
lg7_43402978	7	43402978	NA	NA	NA	NA	NA	NA	NA	0.8143
lg7_43403037	7	43403037	NA	NA	NA	NA	NA	NA	NA	0.0133
lg7_43500284	7	43500284	NA	NA	NA	NA	NA	NA	NA	0.0556
lg7_43553106	7	43553106	NA	NA	NA	NA	NA	NA	NA	-0.0127
lg7_43819923	7	43819923	-0.00489978	-0.00645647	0.00401857	0.00527547	0.0023011	0.00135421	0.00891835	0.95
lg7_44119251	7	44119251	NA	NA	NA	NA	NA	NA	NA	0.2569
lg7_44149559	7	44149559	NA	NA	NA	NA	NA	NA	NA	0.2684
lg7_44149587	7	44149587	NA	NA	NA	NA	NA	NA	NA	0.2544
lg7_44244882	7	44244882	NA	NA	NA	NA	NA	NA	NA	0.6271
lg7_44276999	7	44276999	NA	NA	NA	NA	NA	NA	NA	-0.0003
lg7_44350134	7	44350134	NA	NA	NA	NA	NA	NA	NA	0.2358
lg7_44350145	7	44350145	NA	NA	NA	NA	NA	NA	NA	0.139
lg7_44353825	7	44353825	NA	NA	NA	NA	NA	NA	NA	0.108
lg7_44417807	7	44417807	NA	NA	NA	NA	NA	NA	NA	0.3434
lg7_44417938	7	44417938	NA	NA	NA	NA	NA	NA	NA	0.2383
lg7_44479906	7	44479906	NA	NA	NA	NA	NA	NA	NA	0.7062
lg7_44579723	7	44579723	NA	NA	NA	NA	NA	NA	NA	0.4438
lg7_44604775	7	44604775	NA	NA	NA	NA	NA	NA	NA	0.2761
lg7_44604909	7	44604909	NA	NA	NA	NA	NA	NA	NA	0.2809
lg7_44760122	7	44760122	NA	NA	NA	NA	NA	NA	NA	0.1343
lg7_44878069	7	44878069	NA	NA	NA	NA	NA	NA	NA	0.1343
lg7_45191415	7	45191415	NA	NA	NA	NA	NA	NA	NA	1
lg7_45261668	7	45261668	NA	NA	NA	NA	NA	NA	NA	0.2179
lg7_45661449	7	45661449	NA	NA	NA	NA	NA	NA	NA	0.1955
lg7_45837949	7	45837949	NA	NA	NA	NA	NA	NA	NA	0.0556
lg7_45976983	7	45976983	NA	NA	NA	NA	NA	NA	NA	0.3149
lg7_46155530	7	46155530	NA	NA	NA	NA	NA	NA	NA	-0.0104
lg7_46155594	7	46155594	NA	NA	NA	NA	NA	NA	NA	0.1176
lg7_46327436	7	46327436	NA	NA	NA	NA	NA	NA	NA	0
lg7_46333114	7	46333114	NA	NA	NA	NA	NA	NA	NA	-0.0226
lg7_46333129	7	46333129	NA	NA	NA	NA	NA	NA	NA	0.1621
lg7_46462318	7	46462318	NA	NA	NA	NA	NA	NA	NA	0.3389
lg7_46504742	7	46504742	NA	NA	NA	NA	NA	NA	NA	0.2635
lg7_46628164	7	46628164	NA	NA	NA	NA	NA	NA	NA	0.1343
lg7_46636359	7	46636359	NA	NA	NA	NA	NA	NA	NA	0.0003
lg7_46720764	7	46720764	-0.0039032	-0.0068625	0.00888686	0.00319731	0.00170585	0.00133441	0.0127901	1
lg7_46910712	7	46910712	NA	NA	NA	NA	NA	NA	NA	0.0704
lg7_47100506	7	47100506	NA	NA	NA	NA	NA	NA	NA	0.6612
lg7_47123378	7	47123378	NA	NA	NA	NA	NA	NA	NA	0.3389
lg7_47137915	7	47137915	NA	NA	NA	NA	NA	NA	NA	0
lg7_47202748	7	47202748	NA	NA	NA	NA	NA	NA	NA	0.2568
lg7_47458893	7	47458893	NA	NA	NA	NA	NA	NA	NA	0
lg7_47465781	7	47465781	NA	NA	NA	NA	NA	NA	NA	0.1662
lg7_47515155	7	47515155	NA	NA	NA	NA	NA	NA	NA	0.1603
lg7_47563729	7	47563729	NA	NA	NA	NA	NA	NA	NA	0.1955
lg7_47739512	7	47739512	NA	NA	NA	NA	NA	NA	NA	0.1014
lg7_47748356	7	47748356	NA	NA	NA	NA	NA	NA	NA	0
lg7_47748357	7	47748357	NA	NA	NA	NA	NA	NA	NA	0.3172
lg7_47752984	7	47752984	-0.0041228	-0.00785116	0.00975503	0.00304241	0.0018108	0.00130917	0.0138778	0.9001
lg7_47802408	7	47802408	NA	NA	NA	NA	NA	NA	NA	0.95
lg7_47948293	7	47948293	NA	NA	NA	NA	NA	NA	NA	0.1955
lg7_47948372	7	47948372	NA	NA	NA	NA	NA	NA	NA	0.0975
lg7_48052559	7	48052559	NA	NA	NA	NA	NA	NA	NA	0.001
lg7_48075551	7	48075551	NA	NA	NA	NA	NA	NA	NA	0.2358
lg7_48112438	7	48112438	NA	NA	NA	NA	NA	NA	NA	0.4161
lg7_48120385	7	48120385	NA	NA	NA	NA	NA	NA	NA	0.1343
lg7_48150347	7	48150347	-0.00406493	-0.00717078	0.00994481	0.00318612	0.00170251	0.00136565	0.0140097	0.2128
lg7_48150443	7	48150443	NA	NA	NA	NA	NA	NA	NA	0.2986
lg7_48215805	7	48215805	NA	NA	NA	NA	NA	NA	NA	0.1421
lg7_48313182	7	48313182	NA	NA	NA	NA	NA	NA	NA	0.1176
lg7_48314543	7	48314543	NA	NA	NA	NA	NA	NA	NA	0.0813
lg7_48314558	7	48314558	NA	NA	NA	NA	NA	NA	NA	0.2737
lg7_48314688	7	48314688	NA	NA	NA	NA	NA	NA	NA	0.1176
lg7_48314701	7	48314701	NA	NA	NA	NA	NA	NA	NA	0
lg7_48362529	7	48362529	NA	NA	NA	NA	NA	NA	NA	-0.008
lg7_48362536	7	48362536	NA	NA	NA	NA	NA	NA	NA	-0.0004
lg7_48362698	7	48362698	-0.0025312	-0.00735777	0.010059	0.00326105	0.00162386	0.00136245	0.0125902	0.4956
lg7_48362701	7	48362701	NA	NA	NA	NA	NA	NA	NA	1
lg7_48500974	7	48500974	NA	NA	NA	NA	NA	NA	NA	1
lg7_48635583	7	48635583	NA	NA	NA	NA	NA	NA	NA	0.131
lg7_48694618	7	48694618	NA	NA	NA	NA	NA	NA	NA	0.6248
lg7_48709738	7	48709738	-0.000732315	-0.00789803	0.00980099	0.00336525	0.00169261	0.00137368	0.0105333	1
lg7_48807694	7	48807694	NA	NA	NA	NA	NA	NA	NA	0.1662
lg7_48936886	7	48936886	NA	NA	NA	NA	NA	NA	NA	0.1421
lg7_48937020	7	48937020	NA	NA	NA	NA	NA	NA	NA	0.5
lg7_49057835	7	49057835	NA	NA	NA	NA	NA	NA	NA	0
lg7_49173827	7	49173827	NA	NA	NA	NA	NA	NA	NA	0.0133
lg7_49235474	7	49235474	NA	NA	NA	NA	NA	NA	NA	0.2816
lg7_49235529	7	49235529	NA	NA	NA	NA	NA	NA	NA	0.1624
lg7_49307742	7	49307742	NA	NA	NA	NA	NA	NA	NA	0.114
lg7_49371755	7	49371755	NA	NA	NA	NA	NA	NA	NA	0.3604
lg7_49540389	7	49540389	NA	NA	NA	NA	NA	NA	NA	0
lg7_49592869	7	49592869	NA	NA	NA	NA	NA	NA	NA	0.1515
lg7_49648848	7	49648848	NA	NA	NA	NA	NA	NA	NA	0.2258
lg7_49655849	7	49655849	NA	NA	NA	NA	NA	NA	NA	0.2809
lg7_49669765	7	49669765	NA	NA	NA	NA	NA	NA	NA	0.2408
lg7_49746196	7	49746196	NA	NA	NA	NA	NA	NA	NA	0
lg7_49919221	7	49919221	NA	NA	NA	NA	NA	NA	NA	-0.0093
lg7_49919226	7	49919226	NA	NA	NA	NA	NA	NA	NA	0.1409
lg7_49949478	7	49949478	NA	NA	NA	NA	NA	NA	NA	0.95
lg7_50086299	7	50086299	NA	NA	NA	NA	NA	NA	NA	0.1955
lg7_50097811	7	50097811	NA	NA	NA	NA	NA	NA	NA	0
lg7_50097824	7	50097824	NA	NA	NA	NA	NA	NA	NA	0.375
lg7_50176412	7	50176412	NA	NA	NA	NA	NA	NA	NA	0
lg7_50176445	7	50176445	-0.00163833	-0.00257276	0.00163195	0.003119	0.00218061	0.00138249	0.00327028	0.1818
lg7_50305502	7	50305502	NA	NA	NA	NA	NA	NA	NA	0
lg7_50357705	7	50357705	NA	NA	NA	NA	NA	NA	NA	0.1633
lg7_50357910	7	50357910	NA	NA	NA	NA	NA	NA	NA	0.027
lg7_50357986	7	50357986	NA	NA	NA	NA	NA	NA	NA	0.2809
lg7_50430736	7	50430736	NA	NA	NA	NA	NA	NA	NA	0.6612
lg7_50430830	7	50430830	NA	NA	NA	NA	NA	NA	NA	0.0975
lg7_50433301	7	50433301	NA	NA	NA	NA	NA	NA	NA	0.3895
lg7_50540351	7	50540351	-0.00143575	-0.00354311	0.00184224	0.00331159	0.0023208	0.00131336	0.00327799	1
lg7_50582488	7	50582488	NA	NA	NA	NA	NA	NA	NA	0.1662
lg7_50611541	7	50611541	NA	NA	NA	NA	NA	NA	NA	0
lg7_50611555	7	50611555	NA	NA	NA	NA	NA	NA	NA	0.95
lg7_50756829	7	50756829	NA	NA	NA	NA	NA	NA	NA	0.1331
lg7_50764354	7	50764354	NA	NA	NA	NA	NA	NA	NA	0.1276
lg7_50846240	7	50846240	NA	NA	NA	NA	NA	NA	NA	1
lg7_50949910	7	50949910	-0.00282017	-0.00123059	0.00110136	0.00309765	0.00230599	0.00133073	0.00392152	0.179
lg7_51896028	7	51896028	-0.00313829	-0.00111669	0.00117585	0.002986	0.00228053	0.00134929	0.00431414	NA
lg7_52021905	7	52021905	-0.00281471	-0.00113327	0.0011455	0.00295084	0.00225395	0.00135277	0.00396021	NA
lg7_52211318	7	52211318	-0.00251228	-0.000802095	0.00091823	0.00291401	0.0022658	0.00136042	0.00343051	NA
lg7_52315498	7	52315498	-0.00302095	-0.000774928	0.0010194	0.00289147	0.00226283	0.00136564	0.00404035	NA
lg7_53649964	7	53649964	-0.00215297	-0.00139117	0.00115398	0.00307044	0.00219695	0.00136617	0.00330695	NA
lg7_53862409	7	53862409	-0.00245803	-0.000892431	0.000976823	0.00298524	0.00219613	0.0013678	0.00343485	NA
lg7_54351014	7	54351014	-0.00235294	-0.000989895	0.00101189	0.00301484	0.00218173	0.00137153	0.00336483	NA
lg7_55889380	7	55889380	-0.0020737	-0.00079501	0.000849549	0.00303787	0.00217222	0.00136591	0.00292325	NA
lg7_55972251	7	55972251	-0.00219295	-0.000413488	0.000661459	0.00301389	0.00219706	0.00136635	0.00285441	NA
lg7_56864687	7	56864687	-0.0029856	-0.000301756	0.00076116	0.00297908	0.00218171	0.00137054	0.00374676	NA
lg7_57361430	7	57361430	-0.00312413	-0.00012835	0.000677864	0.00306777	0.0021817	0.00136556	0.003802	NA
lg7_57486526	7	57486526	-0.00286939	0.000417589	0.000362878	0.00298855	0.0022125	0.00136749	0.00323227	NA
lg7_58217296	7	58217296	-0.00286578	0.00093864	0.000128446	0.00295432	0.00224372	0.00136378	0.00299423	NA
lg7_58360587	7	58360587	-0.00406136	0.00113599	0.0002448	0.00291002	0.00220323	0.00137304	0.00430616	NA
lg7_58792019	7	58792019	-0.00383956	0.000930765	0.000259177	0.0030026	0.00216338	0.00137224	0.00409873	NA
lg7_58834967	7	58834967	-0.00355813	0.000558455	0.000392917	0.00309838	0.00219308	0.00136328	0.00395104	NA
lg7_58940402	7	58940402	-0.00427707	0.000997948	0.000300487	0.00298853	0.00220997	0.00135992	0.00457755	NA
lg7_59122107	7	59122107	-0.00400239	0.000872405	0.000310099	0.0030185	0.00222263	0.0013535	0.00431249	NA
lg7_59330989	7	59330989	-0.00298576	0.000302244	0.000419621	0.0030711	0.00224841	0.00134892	0.00340538	NA
lg7_59379462	7	59379462	-0.00392491	0.00083612	0.000296184	0.00303917	0.0022014	0.00136103	0.0042211	NA
lg7_59401513	7	59401513	-0.00285798	0.000758356	0.000157454	0.00303223	0.00218541	0.00137059	0.00301543	NA
lg7_59468964	7	59468964	-0.00285003	0.000892042	0.000110422	0.00297825	0.00219639	0.00137156	0.00296046	NA
lg7_59983148	7	59983148	-0.00358528	0.000825534	0.000274109	0.00293673	0.00218849	0.00138039	0.00385939	NA
lg7_60241895	7	60241895	-0.00309704	0.000776174	0.000219806	0.00291462	0.00219782	0.00137456	0.00331684	NA
lg7_60603882	7	60603882	-0.00268929	0.000554298	0.000246573	0.00295593	0.00220312	0.00137456	0.00293587	NA
lg7_60859994	7	60859994	-0.00259334	0.000595205	0.000220182	0.0029028	0.00221671	0.00137176	0.00281352	NA
lg7_60969450	7	60969450	-0.00380525	0.00162664	-5.98e-05	0.00295576	0.00224008	0.001364	0.00374549	NA
lg7_60969452	7	60969452	-0.00314884	0.00143118	-7.22e-05	0.00294998	0.00226163	0.00136366	0.00307659	NA
lg7_61050269	7	61050269	-0.00396085	0.00169238	-4.03e-05	0.00292062	0.00225035	0.00136209	0.00392058	NA
lg7_61107318	7	61107318	-0.00387039	0.000841922	0.000352262	0.00297296	0.00221249	0.00137246	0.00422265	NA
lg7_61110684	7	61110684	-0.00377088	0.00101702	0.00025466	0.00295649	0.00224003	0.00136756	0.00402554	NA
lg7_61563963	7	61563963	-0.00421061	0.00107944	0.000362146	0.00285672	0.0023186	0.0013634	0.00457275	NA
lg7_61563990	7	61563990	-0.00421646	0.00109035	0.000361857	0.00284578	0.00230787	0.00136456	0.00457831	NA
lg7_61961400	7	61961400	-0.00278152	0.000826271	0.000161246	0.00295057	0.00217542	0.00138382	0.00294276	NA
lg7_61961687	7	61961687	-0.00279506	0.00101723	4.32e-05	0.00302333	0.00217016	0.00138058	0.00283828	NA
lg7_62012963	7	62012963	-0.00268011	0.000923217	7.71e-05	0.00303949	0.00219588	0.00137075	0.00275725	NA
lg7_62098346	7	62098346	-0.00214839	0.000423853	0.000210661	0.00304468	0.00218979	0.00137096	0.00235905	NA
lg7_62102010	7	62102010	-0.00347662	0.000747965	0.000275329	0.00302056	0.00218561	0.00137306	0.00375195	NA
lg7_62172606	7	62172606	-0.00384696	0.00122958	0.000120453	0.00301043	0.0022064	0.0013625	0.00396741	NA
lg7_62586633	7	62586633	-0.00367607	0.000777199	0.000290177	0.00305665	0.00217631	0.00136501	0.00396625	NA
lg7_62586853	7	62586853	-0.00373852	0.000630426	0.000372686	0.00307216	0.00217673	0.00136452	0.00411121	NA
lg7_63120050	7	63120050	-0.00455174	0.000136356	0.00108003	0.00300776	0.00205458	0.0014245	0.00563176	NA
lg7_63137687	7	63137687	-0.00435516	-2.46e-06	0.00108106	0.00312311	0.00205335	0.00142243	0.00543623	NA
lg7_63141769	7	63141769	-0.00441209	-0.000178616	0.00118704	0.00313189	0.0020429	0.00141337	0.00559912	NA
lg7_63160207	7	63160207	-0.00424885	-0.000172291	0.00116202	0.00303362	0.00206444	0.00141198	0.00541087	NA
lg7_63298324	7	63298324	-0.00429121	-0.00019727	0.00118838	0.00321737	0.00206167	0.00141503	0.00547959	NA
lg7_63298354	7	63298354	-0.00441347	-0.000219056	0.0012408	0.00324714	0.00203193	0.00141718	0.00565427	NA
lg7_63810976	7	63810976	-0.00461975	-0.0002417	0.00125961	0.00308311	0.00205313	0.00141353	0.00587936	NA
lg7_63946212	7	63946212	-0.00480189	-0.000108479	0.00120816	0.00314976	0.00202256	0.00142027	0.00601005	NA
lg7_64416810	7	64416810	-0.00514799	-0.000325788	0.00142343	0.00309363	0.00203405	0.00141549	0.00657142	NA
lg7_64488837	7	64488837	-0.00535648	-0.000321171	0.00146159	0.00308754	0.00203196	0.00141407	0.00681807	NA
lg7_64517892	7	64517892	-0.00531862	-0.000104058	0.00135065	0.00310959	0.00205129	0.00141649	0.00666928	NA
lg7_64535683	7	64535683	-0.00538478	0.00044105	0.00110295	0.00293309	0.00207295	0.00141712	0.00648773	NA
lg7_64603879	7	64603879	-0.00454668	0.000428468	0.000890462	0.00294519	0.00208182	0.00141923	0.00543714	NA
lg7_64809889	7	64809889	-0.00423363	0.000291861	0.000916354	0.00298526	0.00208567	0.00142924	0.00514999	NA
lg7_64857267	7	64857267	-0.00341686	-0.000282604	0.00114912	0.00269821	0.00211636	0.00143472	0.00456598	NA
lg7_64857309	7	64857309	-0.00339071	-0.000273232	0.00113588	0.00268866	0.00211583	0.00143671	0.00452659	NA
lg13_110733	13	110733	-0.00325149	0.00106414	-0.000385826	0.00461327	0.00157718	0.00159475	0.00286566	NA
lg13_111754	13	111754	-0.00276305	0.000967824	-0.000366315	0.00438696	0.00156066	0.00159682	0.00239673	NA
lg13_167547	13	167547	-0.00118036	0.000664386	-0.000355061	0.00392394	0.00161658	0.00159753	0.000825298	NA
lg13_209816	13	209816	-0.000674823	0.000502511	-0.00029293	0.00382753	0.00162982	0.00158784	0.000381893	NA
lg13_374852	13	374852	-0.000792923	0.000400049	-0.000185264	0.0037111	0.00166718	0.00159705	0.000607659	NA
lg13_576448	13	576448	-0.000728898	0.000322211	-0.000135458	0.00370252	0.00163023	0.00159574	0.00059344	NA
lg13_712692	13	712692	-0.00272522	0.000680185	-9.28e-05	0.00379613	0.00164323	0.00159434	0.0026324	NA
lg13_762369	13	762369	-0.0035008	0.00124286	-0.000368985	0.00360883	0.00162237	0.00159662	0.00313182	NA
lg13_774959	13	774959	-0.00372539	0.0013341	-0.00039005	0.00358392	0.00163374	0.00159546	0.00333534	NA
lg13_774991	13	774991	-0.0040656	0.00138144	-0.000386737	0.00360911	0.0016222	0.00159669	0.00367886	NA
lg13_971135	13	971135	-0.00380049	0.0010262	-0.000220091	0.0035158	0.00163032	0.00159879	0.0035804	NA
lg13_1322312	13	1322312	-0.00188052	0.000601994	-0.000193334	0.00378461	0.0016118	0.00160435	0.00168719	NA
lg13_1329813	13	1329813	0.000928613	0.000134813	-0.000236081	0.00388345	0.00160184	0.00159759	-0.00116469	NA
lg13_1473199	13	1473199	0.00163146	8.32e-05	-0.000305525	0.00382962	0.00160965	0.00160389	-0.00193698	NA
lg13_1711930	13	1711930	0.00116964	0.000317688	-0.000411617	0.00404284	0.00160643	0.00160205	-0.00158126	NA
lg13_1896183	13	1896183	0.000946491	0.000352816	-0.00040005	0.00423568	0.00159033	0.00159498	-0.00134654	NA
lg13_2332913	13	2332913	0.000637884	0.000346709	-0.000360276	0.00402738	0.00162246	0.00158936	-0.000998161	NA
lg13_2463800	13	2463800	-0.000427553	0.000240696	-0.000121353	0.00398453	0.00164729	0.00157174	0.0003062	NA
lg13_2464079	13	2464079	0.000616488	0.000109534	-0.000166017	0.00400573	0.00164496	0.00156936	-0.000782504	NA
lg13_2781071	13	2781071	-0.00142862	0.000417436	-0.000128323	0.00390757	0.00164221	0.00156779	0.00130029	NA
lg13_3129963	13	3129963	-0.000574853	0.000306178	-0.00015879	0.00394665	0.00164303	0.00156708	0.000416063	NA
lg13_3706496	13	3706496	-0.000914483	0.000317803	-0.000127464	0.00407911	0.0016508	0.00156419	0.000787019	NA
lg13_4545072	13	4545072	-0.00240288	0.000599068	-0.000131593	0.00372608	0.00166968	0.00155313	0.00227128	NA
lg13_4599401	13	4599401	-0.0022556	0.000644351	-0.000183564	0.0037794	0.00168172	0.00155055	0.00207204	NA
lg13_5525006	13	5525006	-0.00380878	-6.95e-05	0.000549568	0.00357666	0.00172172	0.0015373	0.00435835	NA
lg13_7663511	13	7663511	-0.00266655	-0.00112183	0.00109016	0.00351483	0.00170738	0.00154095	0.0037567	NA
lg13_8641774	13	8641774	-0.0049395	-0.00211579	0.00205462	0.00375854	0.00177744	0.00153785	0.00699412	NA
lg13_9193484	13	9193484	-0.00813296	-0.00242985	0.00259857	0.00407259	0.00171199	0.00152434	0.0107315	NA
lg13_9209953	13	9209953	-0.00951948	-0.00228987	0.00272459	0.00407693	0.00167379	0.00149955	0.0122441	NA
lg13_9996786	13	9996786	-0.00928978	-0.00168708	0.00246984	0.00392661	0.0016477	0.00151378	0.0117596	1
lg13_10023537	13	10023537	NA	NA	NA	NA	NA	NA	NA	-0.0022
lg13_10023884	13	10023884	NA	NA	NA	NA	NA	NA	NA	0.1014
lg13_10164655	13	10164655	NA	NA	NA	NA	NA	NA	NA	0.0133
lg13_10175953	13	10175953	NA	NA	NA	NA	NA	NA	NA	0.2005
lg13_10410780	13	10410780	NA	NA	NA	NA	NA	NA	NA	0.027
lg13_10553817	13	10553817	NA	NA	NA	NA	NA	NA	NA	0.0693
lg13_10600473	13	10600473	NA	NA	NA	NA	NA	NA	NA	0
lg13_10627515	13	10627515	NA	NA	NA	NA	NA	NA	NA	0
lg13_10650089	13	10650089	NA	NA	NA	NA	NA	NA	NA	0
lg13_10692300	13	10692300	-0.00979699	-0.00351186	0.0033334	0.00380608	0.00171173	0.00145658	0.0131304	0.3543
lg13_10784185	13	10784185	NA	NA	NA	NA	NA	NA	NA	0.1014
lg13_10784229	13	10784229	NA	NA	NA	NA	NA	NA	NA	0
lg13_10800174	13	10800174	NA	NA	NA	NA	NA	NA	NA	0.4053
lg13_10815967	13	10815967	NA	NA	NA	NA	NA	NA	NA	0.1955
lg13_10816666	13	10816666	NA	NA	NA	NA	NA	NA	NA	0.0012
lg13_10816741	13	10816741	NA	NA	NA	NA	NA	NA	NA	0
lg13_10950767	13	10950767	NA	NA	NA	NA	NA	NA	NA	0.3194
lg13_11027205	13	11027205	NA	NA	NA	NA	NA	NA	NA	0.414
lg13_11027261	13	11027261	NA	NA	NA	NA	NA	NA	NA	0.59
lg13_11145121	13	11145121	NA	NA	NA	NA	NA	NA	NA	0
lg13_11145250	13	11145250	NA	NA	NA	NA	NA	NA	NA	0
lg13_11177221	13	11177221	NA	NA	NA	NA	NA	NA	NA	0.0704
lg13_11276222	13	11276222	-0.0120415	-0.00281375	0.00350009	0.00359687	0.00176898	0.001447	0.0155416	0.95
lg13_11276251	13	11276251	NA	NA	NA	NA	NA	NA	NA	0
lg13_11535517	13	11535517	NA	NA	NA	NA	NA	NA	NA	0
lg13_11611039	13	11611039	NA	NA	NA	NA	NA	NA	NA	0.0857
lg13_11611126	13	11611126	NA	NA	NA	NA	NA	NA	NA	0.1014
lg13_11743854	13	11743854	NA	NA	NA	NA	NA	NA	NA	0.4724
lg13_11743934	13	11743934	NA	NA	NA	NA	NA	NA	NA	0.0472
lg13_11743944	13	11743944	-0.0112	-0.00248342	0.00341486	0.00389519	0.00201401	0.00144432	0.0146148	0.2208
lg13_11743994	13	11743994	NA	NA	NA	NA	NA	NA	NA	0.2617
lg13_11755932	13	11755932	NA	NA	NA	NA	NA	NA	NA	0
lg13_11755995	13	11755995	NA	NA	NA	NA	NA	NA	NA	0.0857
lg13_11766012	13	11766012	NA	NA	NA	NA	NA	NA	NA	0.1311
lg13_11992801	13	11992801	-0.00972486	-0.00341137	0.00344939	0.00351565	0.00182723	0.00143347	0.0131743	0.95
lg13_12104953	13	12104953	-0.010538	-0.00277231	0.00335025	0.00363136	0.00189251	0.00144832	0.0138882	0.8549
lg13_12104957	13	12104957	-0.00966925	-0.0030729	0.00335342	0.00329478	0.00182129	0.00144479	0.0130227	0.9025
lg13_12335339	13	12335339	NA	NA	NA	NA	NA	NA	NA	0.1176
lg13_12335848	13	12335848	NA	NA	NA	NA	NA	NA	NA	0.027
lg13_12335944	13	12335944	-0.00664906	-0.000158608	0.00756495	0.00186878	0.00181369	0.00188301	0.014214	NA
lg13_12455558	13	12455558	NA	NA	NA	NA	NA	NA	NA	1
lg13_12473073	13	12473073	-0.00665071	-5.6e-05	0.00777043	0.00183892	0.00181488	0.00190255	0.0144211	NA
lg13_12515166	13	12515166	-0.00657468	-0.000291707	0.00799387	0.00182634	0.00181573	0.00191369	0.0145685	NA
lg13_12590010	13	12590010	NA	NA	NA	NA	NA	NA	NA	0.2232
lg13_12629441	13	12629441	NA	NA	NA	NA	NA	NA	NA	0.2383
lg13_12749485	13	12749485	NA	NA	NA	NA	NA	NA	NA	0.131
lg13_12751687	13	12751687	NA	NA	NA	NA	NA	NA	NA	0.95
lg13_12757103	13	12757103	NA	NA	NA	NA	NA	NA	NA	0.1298
lg13_12810800	13	12810800	NA	NA	NA	NA	NA	NA	NA	0.6946
lg13_12810839	13	12810839	NA	NA	NA	NA	NA	NA	NA	0.0975
lg13_12810917	13	12810917	NA	NA	NA	NA	NA	NA	NA	0.6248
lg13_12835985	13	12835985	-0.00902371	-0.00238615	0.00707902	0.00237757	0.00200539	0.0019318	0.0161027	1
lg13_12835995	13	12835995	-0.00828061	-0.00194184	0.00700155	0.00217524	0.00199928	0.00189907	0.0152822	1
lg13_12836079	13	12836079	NA	NA	NA	NA	NA	NA	NA	0.0411
lg13_12836117	13	12836117	NA	NA	NA	NA	NA	NA	NA	0.2642
lg13_12964020	13	12964020	NA	NA	NA	NA	NA	NA	NA	0.9
lg13_13325295	13	13325295	NA	NA	NA	NA	NA	NA	NA	0
lg13_13325302	13	13325302	-0.00806461	0.00295428	0.00594946	0.00178988	0.00181322	0.00194312	0.0140141	NA
lg13_13473205	13	13473205	NA	NA	NA	NA	NA	NA	NA	0.1692
lg13_13495632	13	13495632	NA	NA	NA	NA	NA	NA	NA	0.3741
lg13_13495660	13	13495660	NA	NA	NA	NA	NA	NA	NA	0.0578
lg13_13495755	13	13495755	NA	NA	NA	NA	NA	NA	NA	0.4702
lg13_13542875	13	13542875	NA	NA	NA	NA	NA	NA	NA	0.6969
lg13_13632226	13	13632226	NA	NA	NA	NA	NA	NA	NA	0
lg13_13642961	13	13642961	NA	NA	NA	NA	NA	NA	NA	0.1343
lg13_13643031	13	13643031	NA	NA	NA	NA	NA	NA	NA	0.114
lg13_13704063	13	13704063	NA	NA	NA	NA	NA	NA	NA	0.1343
lg13_13776729	13	13776729	-0.00804116	0.00292135	0.00611319	0.00178475	0.00180254	0.00202491	0.0141543	0.6248
lg13_14243274	13	14243274	NA	NA	NA	NA	NA	NA	NA	1
lg13_14294601	13	14294601	NA	NA	NA	NA	NA	NA	NA	0.1343
lg13_14408384	13	14408384	NA	NA	NA	NA	NA	NA	NA	0.5877
lg13_14752047	13	14752047	NA	NA	NA	NA	NA	NA	NA	0
lg13_14901294	13	14901294	-0.00896756	0.00236856	0.00600996	0.00196562	0.00165727	0.0019633	0.0149775	0.1252
lg13_15127840	13	15127840	NA	NA	NA	NA	NA	NA	NA	0.6969
lg13_15127886	13	15127886	NA	NA	NA	NA	NA	NA	NA	0.324
lg13_15200448	13	15200448	NA	NA	NA	NA	NA	NA	NA	0.1343
lg13_15200498	13	15200498	NA	NA	NA	NA	NA	NA	NA	0.3287
lg13_15200533	13	15200533	NA	NA	NA	NA	NA	NA	NA	0
lg13_15201759	13	15201759	NA	NA	NA	NA	NA	NA	NA	0.2809
lg13_15201811	13	15201811	NA	NA	NA	NA	NA	NA	NA	0.0693
lg13_15201830	13	15201830	NA	NA	NA	NA	NA	NA	NA	-0.0052
lg13_15216470	13	15216470	NA	NA	NA	NA	NA	NA	NA	0.1176
lg13_15245282	13	15245282	NA	NA	NA	NA	NA	NA	NA	0.1982
lg13_15245311	13	15245311	NA	NA	NA	NA	NA	NA	NA	0
lg13_15245323	13	15245323	NA	NA	NA	NA	NA	NA	NA	0.2986
lg13_15247978	13	15247978	NA	NA	NA	NA	NA	NA	NA	0.1014
lg13_15365732	13	15365732	NA	NA	NA	NA	NA	NA	NA	0
lg13_15368913	13	15368913	NA	NA	NA	NA	NA	NA	NA	0
lg13_15368933	13	15368933	NA	NA	NA	NA	NA	NA	NA	0
lg13_15504793	13	15504793	NA	NA	NA	NA	NA	NA	NA	0
lg13_15819523	13	15819523	NA	NA	NA	NA	NA	NA	NA	0
lg13_15936947	13	15936947	NA	NA	NA	NA	NA	NA	NA	0.3727
lg13_15969377	13	15969377	NA	NA	NA	NA	NA	NA	NA	0.1276
lg13_15969426	13	15969426	NA	NA	NA	NA	NA	NA	NA	0.2857
lg13_16186903	13	16186903	NA	NA	NA	NA	NA	NA	NA	0.2459
lg13_16186927	13	16186927	NA	NA	NA	NA	NA	NA	NA	0.2459
lg13_16410335	13	16410335	NA	NA	NA	NA	NA	NA	NA	0.0813
lg13_16455291	13	16455291	-0.00935096	0.0040146	0.00451114	0.00206273	0.00165563	0.00215539	0.0138621	1
lg13_16615182	13	16615182	NA	NA	NA	NA	NA	NA	NA	0.179
lg13_16615235	13	16615235	NA	NA	NA	NA	NA	NA	NA	0
lg13_16747131	13	16747131	NA	NA	NA	NA	NA	NA	NA	0.0975
lg13_16747181	13	16747181	NA	NA	NA	NA	NA	NA	NA	0.1068
lg13_16807925	13	16807925	NA	NA	NA	NA	NA	NA	NA	0
lg13_16911533	13	16911533	NA	NA	NA	NA	NA	NA	NA	0.8477
lg13_16911561	13	16911561	NA	NA	NA	NA	NA	NA	NA	0
lg13_16911601	13	16911601	NA	NA	NA	NA	NA	NA	NA	0.1276
lg13_16911605	13	16911605	NA	NA	NA	NA	NA	NA	NA	1
lg13_17388601	13	17388601	NA	NA	NA	NA	NA	NA	NA	0.414
lg13_17405046	13	17405046	NA	NA	NA	NA	NA	NA	NA	0.5922
lg13_17405056	13	17405056	NA	NA	NA	NA	NA	NA	NA	0.5922
lg13_17405062	13	17405062	NA	NA	NA	NA	NA	NA	NA	0.6271
lg13_17405101	13	17405101	NA	NA	NA	NA	NA	NA	NA	0.0438
lg13_17510854	13	17510854	NA	NA	NA	NA	NA	NA	NA	0.3009
lg13_17589881	13	17589881	NA	NA	NA	NA	NA	NA	NA	0.1484
lg13_17607214	13	17607214	NA	NA	NA	NA	NA	NA	NA	0.2986
lg13_17733262	13	17733262	NA	NA	NA	NA	NA	NA	NA	0
lg13_17921663	13	17921663	NA	NA	NA	NA	NA	NA	NA	0.3021
lg13_17921673	13	17921673	NA	NA	NA	NA	NA	NA	NA	0.6444
lg13_17971096	13	17971096	NA	NA	NA	NA	NA	NA	NA	0.034
lg13_17971145	13	17971145	NA	NA	NA	NA	NA	NA	NA	0.2785
lg13_17971381	13	17971381	NA	NA	NA	NA	NA	NA	NA	0.2417
lg13_18064555	13	18064555	NA	NA	NA	NA	NA	NA	NA	0.2141
lg13_18064702	13	18064702	NA	NA	NA	NA	NA	NA	NA	0.0318
lg13_18335060	13	18335060	NA	NA	NA	NA	NA	NA	NA	0.0104
lg13_18532742	13	18532742	NA	NA	NA	NA	NA	NA	NA	0.1176
lg13_18532743	13	18532743	NA	NA	NA	NA	NA	NA	NA	0.0727
lg13_18591494	13	18591494	NA	NA	NA	NA	NA	NA	NA	0.1847
lg13_18593488	13	18593488	NA	NA	NA	NA	NA	NA	NA	0.3194
lg13_18714272	13	18714272	NA	NA	NA	NA	NA	NA	NA	0.2333
lg13_18715148	13	18715148	NA	NA	NA	NA	NA	NA	NA	0.6248
lg13_18783310	13	18783310	NA	NA	NA	NA	NA	NA	NA	0.1452
lg13_18981803	13	18981803	NA	NA	NA	NA	NA	NA	NA	0.3408
lg13_19000307	13	19000307	NA	NA	NA	NA	NA	NA	NA	0.096
lg13_19226799	13	19226799	NA	NA	NA	NA	NA	NA	NA	0.1484
lg13_19294505	13	19294505	NA	NA	NA	NA	NA	NA	NA	0.114
lg13_19328941	13	19328941	-0.00763979	0.00546666	0.00527487	0.00165947	0.00169009	0.0024578	0.0129147	0.2128
lg13_19350868	13	19350868	NA	NA	NA	NA	NA	NA	NA	0.0813
lg13_19350898	13	19350898	NA	NA	NA	NA	NA	NA	NA	0.3457
lg13_19355205	13	19355205	NA	NA	NA	NA	NA	NA	NA	0.366
lg13_19378321	13	19378321	NA	NA	NA	NA	NA	NA	NA	0.0435
lg13_19386694	13	19386694	NA	NA	NA	NA	NA	NA	NA	0.0813
lg13_19386755	13	19386755	NA	NA	NA	NA	NA	NA	NA	0
lg13_19425581	13	19425581	NA	NA	NA	NA	NA	NA	NA	0.399
lg13_19425681	13	19425681	NA	NA	NA	NA	NA	NA	NA	1
lg13_19442081	13	19442081	NA	NA	NA	NA	NA	NA	NA	0.0857
lg13_19442103	13	19442103	NA	NA	NA	NA	NA	NA	NA	0.8504
lg13_19477049	13	19477049	NA	NA	NA	NA	NA	NA	NA	0.1014
lg13_19477050	13	19477050	-0.00781632	0.0062367	0.00419701	0.00171092	0.00207848	0.00243376	0.0120133	0.59
lg13_19477083	13	19477083	NA	NA	NA	NA	NA	NA	NA	-0.0078
lg13_19477145	13	19477145	NA	NA	NA	NA	NA	NA	NA	0.3548
lg13_19524797	13	19524797	NA	NA	NA	NA	NA	NA	NA	0
lg13_19706249	13	19706249	NA	NA	NA	NA	NA	NA	NA	1
lg13_19796248	13	19796248	-0.0068695	-0.00213583	0.00514725	0.00224416	0.00194011	0.00158247	0.0120168	0.2962
lg13_19931029	13	19931029	NA	NA	NA	NA	NA	NA	NA	0.1668
lg13_19996893	13	19996893	NA	NA	NA	NA	NA	NA	NA	0.1276
lg13_20015584	13	20015584	NA	NA	NA	NA	NA	NA	NA	0
lg13_20015610	13	20015610	NA	NA	NA	NA	NA	NA	NA	0
lg13_20346153	13	20346153	NA	NA	NA	NA	NA	NA	NA	0
lg13_20346367	13	20346367	NA	NA	NA	NA	NA	NA	NA	0.1818
lg13_20474883	13	20474883	NA	NA	NA	NA	NA	NA	NA	0
lg13_20531160	13	20531160	NA	NA	NA	NA	NA	NA	NA	0.1484
lg13_20558870	13	20558870	NA	NA	NA	NA	NA	NA	NA	0.0827
lg13_20572154	13	20572154	NA	NA	NA	NA	NA	NA	NA	0.0857
lg13_20616709	13	20616709	NA	NA	NA	NA	NA	NA	NA	0.3172
lg13_20806099	13	20806099	NA	NA	NA	NA	NA	NA	NA	0.1484
lg13_20914305	13	20914305	NA	NA	NA	NA	NA	NA	NA	0.4209
lg13_20926440	13	20926440	NA	NA	NA	NA	NA	NA	NA	0.027
lg13_21024230	13	21024230	NA	NA	NA	NA	NA	NA	NA	0.052
lg13_21024240	13	21024240	NA	NA	NA	NA	NA	NA	NA	0.0659
lg13_21024347	13	21024347	NA	NA	NA	NA	NA	NA	NA	0.1452
lg13_21024371	13	21024371	NA	NA	NA	NA	NA	NA	NA	0.1452
lg13_21151194	13	21151194	NA	NA	NA	NA	NA	NA	NA	0.0666
lg13_21151273	13	21151273	NA	NA	NA	NA	NA	NA	NA	-0.0022
lg13_21283493	13	21283493	-0.00604168	-0.00381129	0.0056375	0.0023339	0.00189625	0.00156669	0.0116792	1
lg13_21283499	13	21283499	-0.00614657	-0.00401683	0.00579728	0.00233207	0.00188554	0.00156853	0.0119438	1
lg13_23139133	13	23139133	-0.00751307	-0.002767	0.00643344	0.00236599	0.00185592	0.00166007	0.0139465	NA
lg13_23402049	13	23402049	-0.00619597	0.00334564	0.00182906	0.00274257	0.00199795	0.00239243	0.00802503	NA
lg13_23432826	13	23432826	-0.00519792	0.00235691	0.00302615	0.002252	0.00187037	0.00273896	0.00822407	NA
lg13_23590249	13	23590249	-0.00515125	0.00336524	0.00150941	0.00195065	0.00174055	0.00279203	0.00666066	NA
lg13_24139935	13	24139935	-0.00491628	0.00304092	0.00212188	0.00190317	0.00164515	0.00269831	0.00703816	NA
lg13_24523867	13	24523867	-0.00409072	0.00162469	0.00243201	0.00210519	0.00148148	0.00273562	0.00652274	NA
lg13_24523873	13	24523873	-0.00457122	0.00169173	0.0029768	0.00228205	0.00149454	0.00267312	0.00754801	NA
lg13_25066807	13	25066807	-0.00372552	0.000971174	0.0026085	0.00233683	0.0014462	0.00267076	0.00633403	NA
lg13_26422557	13	26422557	-0.00324908	0.00107022	0.000937017	0.00251469	0.0014607	0.00262176	0.0041861	NA
lg13_26469048	13	26469048	-0.000313805	-3.79e-05	0.000378143	0.00265031	0.00142017	0.00248484	0.000691947	NA
lg13_26726626	13	26726626	-0.00206076	0.00199428	-0.00179761	0.00206647	0.00161431	0.00249773	0.000263149	NA
lg13_26735651	13	26735651	-0.00191255	0.00203759	-0.00208676	0.00200132	0.00161342	0.00252594	-0.00017421	NA
lg13_26890420	13	26890420	-0.00126383	0.00069435	0.000227211	0.00207771	0.00173591	0.00204339	0.00149104	NA
lg13_26988256	13	26988256	-0.00110336	0.000574552	0.00018399	0.00211067	0.0017232	0.00204592	0.00128735	NA
lg13_30092239	13	30092239	-0.0035093	-0.00385597	0.00446932	0.00263905	0.00173138	0.0015904	0.00797862	NA
lg13_30683786	13	30683786	-0.00229239	-0.0042092	0.0045209	0.00284466	0.00169823	0.00158274	0.00681328	NA
lg13_30754473	13	30754473	-0.00149392	-0.00430066	0.00455546	0.00295568	0.00167412	0.00160445	0.00604938	NA
lg13_30896407	13	30896407	-0.00281464	-0.00415894	0.00474834	0.00289616	0.00177532	0.00169989	0.00756298	NA
lg13_30908718	13	30908718	-0.00211669	-0.0041786	0.00459811	0.00284171	0.00179649	0.00169603	0.00671479	NA
lg13_31633347	13	31633347	-0.0044798	-0.000634677	0.00273948	0.00267708	0.00159912	0.00187758	0.00721928	NA
lg13_31678774	13	31678774	-0.00558542	-0.000232216	0.00294703	0.00284067	0.00165317	0.00186551	0.00853245	NA
